# Supplementary material for: Comparative analyses of vertebrate CPEB proteins define two subfamilies with coordinated yet distinct functions in post-transcriptional gene regulation
Source: Genome Biol. 2022 Sep 12;23:192. doi: 10.1186/s13059-022-02759-y (PMC9465852; doi:10.1186/s13059-022-02759-y)
Supplement: Supplementary file 2 — Additional file 2: Tables S1–S6. Supporting tables. [file 13059_2022_2759_MOESM2_ESM.xlsx]

## Sheet: S1
Table S1. HOMER de novo motif enrichment in CPEB1-4 RIP-Seq targets.
Comparison	Rank	Motif	P-value	log P-pvalue	Targets (%)	Background (%)	STD(Bg STD)	Targets (n)	Background (n)
cpeb1-preferential_vs_bg	1	>TTTTGTTTTTAA	1e-16	-38.75	0.4966	0.1819	865.4bp (567.6bp)	147	6407
cpeb1-preferential_vs_bg	2	>TTTTAAACACTT	1e-13	-30.67	0.381	0.1303	1033.3bp (510.6bp)	147	6407
cpeb234-preferential_vs_bg	1	>TTTTGTATAAAA	1e-12	-28.89	0.4857	0.2487	1653.7bp (520.3bp)	210	6805
cpeb1234_vs_bg	1	>TTTTTTTTTWTA	1e-20	-47.79	0.6032	0.4433	1297.0bp (644.9bp)	1056	5081
cpeb1-preferential_vs_cpeb234-preferential	1	>TGTTTTTAAWTT	1e-16	-37.37	0.6735	0.226	857.7bp (454.7bp)	147	185
cpeb234-preferential_vs_cpeb1-preferential	1	>TTTTGTAATAAA	1e-13	-31.09	0.3857	0.0589	1701.6bp (242.2bp)	210	148

## Sheet: S2
Table S2. List of plasmids employed in this work.
Full name	Notes
pBSK 9xHis-HA CPEB2
pBSK 9xHis-HA GFP-CPEB2
pBSK 9xHis-HA CPEB2(20A)	S87A, S104A, S137A, S145A, S153A, S179A, S214A, S224A, T233A, S241A, S276A, S313A, S331A, S334A, S364A, S405A, T425A, T429A, S525A, S619A
pBSK 9xHis-HA CPEB2(20DE)	Same residues as 20A mutated to D/E
pBSK 9xHis-HA CPEB3
pBSK 9xHis-HA CPEB3(18A)	S21A, S47A, S59A, T74A, S78A, T103A, S129A, S145A, S148A, S174A, S181A, S195A, S225A, S231A, S251A, S254A, S353A, S444A
pBSK 9xHis-HA CPEB3(18DE)	Same residues as 18A mutated to D/E
pET30 6xHis CPEB2-NTD	Nucleotides 1-1587 (529 aminoacids)
pET30 6xHis CPEB2(DE)-NTD	NTD with all (S/T)P sites mutated to D/E
pET30 6xHis CPEB3-NTD	Nucleotides 1-1056 (352 aminoacids)
pET30 6xHis CPEB3(DE)-NTD	NTD with all (S/T)P sites mutated to D/E
pOPINF-N-His-3C-eGFP
pPEU4-CPEB1-eGFP-6xHis
pPEU4 CPEB1-NTD-eGFP-6xHis	Nucleotides 4-930 (309 aminoacids)
pPEU4 CPEB1(6D-DD)-eGFP-6xHis	S174D, S180D, S138D, S144D, S184D, S210D, S248D, S423D
pPEU4 CPEB1(Y365A)-eGFP-6xHis	Y365A
pPEU4 CPEB1-CTD-eGFP-6xHis	Nucleotides 931-1704 (258 aminoacids)
pPEU4 CPEB2-eGFP-6xHis
pPEU4 CPEB2-NTD-eGFP-6xHis
pPEU4 CPEB2(20DE)-eGFP-6xHis
pPEU4 CPEB3-eGFP-6xHis
pPEU4 CPEB3-NTD-eGFP-6xHis
pPEU4 CPEB3(18DE)-eGFP-6xHis
pPEU4 CPEB4-eGFP-6xHis
pPEU4 CPEB4-NTD-eGFP-6xHis	Nucleotides 4-1224 (408 aminoacids)
pPEU4 CPEB4(12DE)-eGFP-6xHis
pcDNA-3.1 MCS BirA(R118G)-HA	36047, Addgene
pcDNA-3.1 CPEB1 BirA(R118G)-HA
pcDNA-3.1 CPEB1 Y365A BirA(R118G)-HA	Y365A
pcDNA-3.1 CPEB2 BirA(R118G)-HA
pcDNA-3.1 CPEB3 BirA(R118G)-HA
pcDNA-3.1 CPEB4 BirA(R118G)-HA
pcDNA-3.1 myc-BirA(R118G) MCS	35700, Addgene
pcDNA-3.1 myc-BirA(R118G) CPEB1
pcDNA-3.1 myc-BirA(R118G) CPEB2
pcDNA-3.1 myc-BirA(R118G) CPEB3
pcDNA-3.1 myc-BirA(R118G) CPEB4
pBSK 9xHis-HA PARN
pBSK 9xHis-HA Maskin
pBSK 9xHis-HA CNOT2
pBSK 9xHis-HA CNOT10
pBSK 9xHis-HA PTBP1
pBSK 9xHis-HA MOV10
pBSK 9xHis-HA YTHDF1
pBSK 9xHis-HA IGF2BP3
pBSK 9xHis-HA Zar2
pBSK 9xHis-HA FXR1b
pBSK 9xHis-HA Gld2
pBSK 9xHis-flag Gld2
pBSK 9xHis-HA CPEB1
pBSK 9xHis-HA CPEB1-NTD	Nucleotides 4-930 (309 aminoacids)
pBSK 9xHis-HA CPEB1(Y365A)	Y365A
pBSK 9xHis-HA CPEB4
pCMV SPORT6 MOV10	IMAGp998B2214632Q, Source Bioscience
pCMV SPORT6 FXR1b	IRBHp990B105D, Source Bioscience
pPEU5 CPEB1-mCherry-6xHis
pPEU5 CPEB1-NTD-mCherry-6xHis	Nucleotides 4-927 (309 aminoacids)

## Sheet: S3
Table S3. List of antibodies used in this work.
Epitope	Full name	Dilution	Reference	Epitope
HA	Rat anti-HA High Affinity [3F10]	1/1,000 for WB	11867423001, Merck
CPEB1	Rabbit anti-CPEB1 #1010	1/2,000	Custom antibody, CRG	Full protein
CPEB2	Mouse anti-CPEB2	1/500	Custom antibody, Yi Shuian Huang's lab
CPEB3	Rabbit anti-CPEB3	1/1,000	Ab10883, Abcam
DDX6	Rabbit anti-DDX6 (Xe5)	1/5,000	Custom antibody, Abbyntek	CYVAEYHSESGEDKP
Flag	Mouse anti-FLAG [M2]	1/2,000	F1804, Sigma-Aldrich
GLD2	Rabbit anti-GLD2 (Xe7)	1/1,000	Custom antibody, Abbyntek	KRRSDEGNSPYDVKC
MOS	Rabbit anti-Mos	1/500	C237, Santa Cruz Biotechnology
MYC	Goat anti-Myc	1/3,000	Ab9132, Abcam
Sumo-1	Rabbit anti-Sumo-1 [Y299]	1/1,000	Ab32058, Abcam
Sumo-2/3	Mouse anti-Sumo-2/3 [1E7]	1/500	M114-3, MBL
Ubiquitin	Mouse anti-mono-and-poly-Ubiquitin [FK2]	1/1,000	PML-PW8810, Enzo
Biotin	Streptavidin, HRP conjugate	1/1,000	S911, Invitrogen
CNOT2	Rabbit anti-CNOT2	1/1,000	ABIN1106729, Antibodies-online
CPSF2	Rabbit anti-CPSF2 (Xe2)	1/1,000	Custom antibody, Abbyntek	KKEAAKKLEQSKEAC
eIF4E-1b	Rabbit anti-eIF4E-1b (Xe4)	1/1,000	Custom antibody, Abbyntek	LSREKLDNEKRRKKC
eIF4E-T	Rabbit anti-eIF4E-T (Xe3)	1/1,000	Custom antibody, Abbyntek	GGEKDREPREGRDRC
HuR	Mouse anti-HuR [3A2]	1/2,000	SC-5261, Santa Cruz Biotechnology
Symplekin	Mouse anti-Symplekin [25/Symplekin]	1/1,000	6106644, BD Biosciences
His	Mouse anti-polyHis [HIS-1]	1/5,000	H1029, Sigma-Aldrich
Llama	Goat anti-Llama IgG (H+L) Secondary Antibody, HRP	1/3,000 - 1/5,000	A16060, Invitrogen
Mouse	Goat anti-Mouse IgG (H+L) Secondary Antibody, HRP	1/3,000 - 1/5,000	31430, Invitrogen
Rabbit	Goat anti-Rabbit IgG (H+L) Secondary Antibody, HRP	1/3,000 - 1/5,000	G21234, Invitrogen
Rat	Goat anti-Rat IgG (H+L) Secondary Antibody, HRP	1/3,000 - 1/5,000	31741, Invitrogen
Actin	Mouse anti-beta-Actin	1/10,000	m8226, Abcam
GFP	Rabbit anti-GFP	1/2,000	A6455, Invitrogen
Tubulin	Mouse anti-tubulin [DM1A]	1/10,000	T9026, Sigma-Aldrich
Vinculin	Mouse anti-Vinculin [SPM227]	1/10,000	ab18058, Abcam
Vinculin	Mouse anti-Vinculin [VIN-54]	1/10,000	ab130007, Abcam
Mouse	Anti-Mouse IgG2A Alexa 647	1/400	A21241, Invitrogen
DDX6	Mouse anti-DDX6 monoclonal	1/1,000	PD009, MBL
PARN	Rabbit anti-PARN	1/1,000	20R-1155, Fitzgerald
Maskin	Rabbit anti-Maskin	1/1,000	Custom antibody, Richter's lab
CCR4	Rabbit anti-CCR4	1/500	Custom antibody, Invitrogen	PKSRARTMSEQER

## Sheet: S4
Table S4. RIP-qPCR primers.
Name	Sequence
ccna1_F	ATATGCACCAAGCCTGTCTCCA
ccna1_R	TGGAAGGCTTCAGTTGAGGGG
ets2_F	CGACCTCCTTTGGATTGTTTGTG
ets2_R	AACGCTAACTGGCGCTTGAG
raver1S_F	GCTCTATCCACTGCCCTGCTT
raver1S_R	CAGATGGGACTGGACCAGCAAC
ctsb.S_F	GATTGAGCAGCAGCCCTCAG
ctsb.S_R	ACAAGGGGGCAAAGTAGGGG
racgap1L_F	CGTGCCATTAGAAGCGCTGG
racgap1L_R	AGTCCATCCACTTGCCGCAT
nfkbiaL_F	GCCCGAACCGTGGAAGAAAG
nfkbiaL_R	GGTCCTTGTATGAACGGCGG
tnfrsf10b_F	GAGGGACGTATAAGCGCTGC
tnfrsf10b_R	AGCCCATTGCTAGTGGAGACC
pim3_F	TATCAGGTGGGCTCGGTTGTGG
pim3_R	GCGGTGGGCACCTTCTTTAGT
pttg1ip1L_F	ACGAGCCCGTCAGGAAGAAA
pttg1ip1L_R	CAGCCGACAGATTGGGGACA

## Sheet: S5
Table S5. Range manipulations applied to the montages shown on Figure S 5A-C.
Montage name	C1 - GFP		C2- mCherry		C3 - DAPI
	Min	Max	Min	Max	Min	Max
montage_200604_CPEB1-mCherry__CPEBX-GFP_Rep1_1_CPEB1-CPEB1_1/Pos001_S001	0	255	0	114	0	255
montage_200604_CPEB1-mCherry__CPEBX-GFP_Rep1_1_CPEB1-CPEB2_1/Pos003_S001	0	255	0	99	0	255
montage_200604_CPEB1-mCherry__CPEBX-GFP_Rep1_1_CPEB1-CPEB3_1/Pos007_S001	0	255	0	186	0	255
montage_200604_CPEB1-mCherry__CPEBX-GFP_Rep1_1_CPEB1-CPEB4_1/Pos007_S001	0	255	0	171	0	255
montage_200619_CNOT2-mCherry__CPEBX-GFP_CNOT2_CPEB1/Pos005_S001	0	255	0	104	0	255
montage_200619_CNOT2-mCherry__CPEBX-GFP_CNOT2_CPEB2/Pos005_S001	0	255	0	62	0	255
montage_200619_CNOT2-mCherry__CPEBX-GFP_CNOT2_CPEB3/Pos006_S001	0	255	0	62	0	255
montage_200619_CNOT2-mCherry__CPEBX-GFP_CNOT2_CPEB4_2/Pos002_S001	0	102	0	50	0	255
montage_210218_GFP_control_1_CPEB1_mCherry-CPEB1_GFP/Pos006_S001	0	255	0	149	0	255
montage_210218_GFP_control_1_CPEB1_mCherry-GFP_alone_1/Pos003_S001	0	255	0	132	0	255

## Sheet: S6
Table S6. Range manipulations applied to the montages shown on Figure S 6A.
Image name	Slice	Condition	C1 - GFP		C2 - mCherry		C3 - DAPI
			Min	Max	Min	Max	Min	Max
montage_21_Image 3_Airyscan Processing	25	CPEB2-mCherry + CPEB1-GFP	19	186	19	186	19	186
montage_12_Image 14_Airyscan Processing	14	CPEB1-mCherry + CPEB2-GFP	19	186	19	186	19	186
montage_11_Image 11_Airyscan Processing	8	CPEB1-mCherry + CPEB1-GFP	19	186	19	186	19	186
